# Supplementary material for: Preparation of Solid Self-Nanoemulsifying Drug Delivery Systems (S-SNEDDS) by Co-Extrusion of Liquid SNEDDS and Polymeric Carriers—A New and Promising Formulation Approach to Improve the Solubility of Poorly Water-Soluble Drugs
Source: Pharmaceuticals (Basel). 2022 Sep 11;15(9):1135. doi: 10.3390/ph15091135 (PMC9505398; doi:10.3390/ph15091135)
Supplement: Supplementary file 1 [file pharmaceuticals-15-01135-s001.zip]

Archive with 1 entries (1 files):
- pharmaceuticals-1854715-supplementary.pdf
